# Supplementary material for: Comparing COVID-19 severity in patients hospitalized for community-associated Delta, BA.1 and BA.4/5 variant infection
Source: Front Public Health. 2024 Feb 21;12:1294261. doi: 10.3389/fpubh.2024.1294261 (PMC10915065; doi:10.3389/fpubh.2024.1294261)
Supplement: Supplementary file 1 [file Table_1.XLSX]

## Sheet: a
Table S1. Comorbidities in patients hospitalized because COVID-19 in the Delta, the Omicron BA.1 and BA4/5 period.
Comorbidities	Overall, N = 7,7751	Delta, N = 5,5121	Omicron BA.1, N = 1,1201	Omicron BA.4/5, N = 1,1431	p-value2
Myocardial infarction	124 (1.6%)	91 (1.7%)	17 (1.5%)	16 (1.4%)	0.8
Congestive heart failure	793 (10.2%)	437 (7.9%)	163 (14.6%)	193 (16.9%)	<0.001
Peripheral vascular disease	77 (1.0%)	48 (0.9%)	12 (1.1%)	17 (1.5%)	0.2
Cerebrovascular disease	286 (3.7%)	173 (3.1%)	50 (4.5%)	63 (5.5%)	<0.001
Dementia	70 (0.9%)	37 (0.7%)	17 (1.5%)	16 (1.4%)	0.004
Chronic pulmonary disease	559 (7.2%)	356 (6.5%)	90 (8.0%)	113 (9.9%)	<0.001
Rheumatoid disease	69 (0.9%)	47 (0.9%)	12 (1.1%)	10 (0.9%)	0.8
Peptic ulcer disease	18 (0.2%)	9 (0.2%)	2 (0.2%)	7 (0.6%)	0.024
Mild liver disease	35 (0.5%)	23 (0.4%)	5 (0.4%)	7 (0.6%)	0.7
Diabetes without complications	682 (8.8%)	525 (9.5%)	85 (7.6%)	72 (6.3%)	<0.001
Diabetes with complications	47 (0.6%)	35 (0.6%)	5 (0.4%)	7 (0.6%)	0.8
Hemiplegia or paraplegia	61 (0.8%)	38 (0.7%)	12 (1.1%)	11 (1.0%)	0.3
Renal disease	394 (5.1%)	231 (4.2%)	71 (6.3%)	92 (8.0%)	<0.001
Cancer (any malignancy)	288 (3.7%)	183 (3.3%)	39 (3.5%)	66 (5.8%)	<0.001
Moderate or severe liver disease	12 (0.2%)	9 (0.2%)	3 (0.3%)	0 (0.0%)	0.2
Metastatic solid tumour	36 (0.5%)	22 (0.4%)	6 (0.5%)	8 (0.7%)	0.4
AIDS/HIV	1 (0.0%)	0 (0.0%)	0 (0.0%)	1 (0.1%)	0.3
1 n (%); Median (IQR)
2 Pearson's Chi-squared test; Kruskal-Wallis rank sum test; Fisher's exact test

## Sheet: b
Table S 2 Characteristics of patients hospitalized because of COVID-19 in the Delta, the Omicron BA.1 and BA.4/5 period in need of noninvasive ventilatory support
Characteristic	Overall, N = 1,3931	Delta, N = 1,1241	Omicron BA.1, N = 1801	Omicron BA.4/5, N = 891	p-value2
Gender					<0.001
Female	607 (43.6%)	464 (41.3%)	86 (47.8%)	57 (64%)
Male	786 (56.4%)	660 (58.7%)	94 (52.2%)	32 (36%)
Age (in years)	67 (55, 79)	65 (53, 77)	70.5 (60.8, 81)	80 (71, 87)	<0.001
Age					<0.001
0-17 years	6 (0.4%)	6 (0.5%)	0 (0%)	0 (0%)
18-64 years	605 (43.4%)	534 (47.5%)	63 (35%)	8 (9%)
65-79 years	453 (32.5%)	351 (31.2%)	66 (36.7%)	36 (40.4%)
80+ years	329 (23.6%)	233 (20.7%)	51 (28.3%)	45 (50.6%)
Care home resident					<0.001
Other	1,339 (96.1%)	1,093 (97.2%)	164 (91.1%)	82 (92.1%)
Long term care residents	54 (3.9%)	31 (2.8%)	16 (8.9%)	7 (7.9%)
Vaccination					<0.001
Non-vaccinated	937 (67.3%)	796 (70.8%)	115 (63.9%)	26 (29.2%)
Partially vaccinated	17 (1.2%)	14 (1.2%)	3 (1.7%)	0 (0%)
Completely vaccinated	371 (26.6%)	309 (27.5%)	45 (25%)	17 (19.1%)
Vaccinated with additional dose/doses	68 (4.9%)	5 (0.4%)	17 (9.4%)	46 (51.7%)
Time since last vaccination (days) if vacc. completely or w. add. dose/-s					<0.001
Non-vaccinated or partially vaccinated	954 (68.5%)	810 (72.1%)	118 (65.6%)	26 (29.2%)
14 - 180 days since last vaccination	202 (14.5%)	159 (14.1%)	41 (22.8%)	2 (2.2%)
181-270 days since last vaccination	172 (12.3%)	143 (12.7%)	11 (6.1%)	18 (20.2%)
271+ days since last vaccination	65 (4.7%)	12 (1.1%)	10 (5.6%)	43 (48.3%)
Reinfection					<0.001
Primary infection	1,374 (98.6%)	1,121 (99.7%)	174 (96.7%)	79 (88.8%)
Reinfection	19 (1.4%)	3 (0.3%)	6 (3.3%)	10 (11.2%)
Time since previous positive result (in days)	446 (339, 605)	280 (217, 300.5)	416.5 (384.8, 452)	605 (429.2, 619.2)	0.047
Unknown	1.374	1.121	174	79
Time since last infection (days), if infected before					<0.001
Never infected before	1,374 (98.6%)	1,121 (99.7%)	174 (96.7%)	79 (88.8%)
45 (90) - 270 days since last infection	3 (0.2%)	1 (0.1%)	0 (0%)	2 (2.2%)
270+ days since last infection	16 (1.1%)	2 (0.2%)	6 (3.3%)	8 (9%)
Length of stay (days)	12 (7, 22)	12 (7, 22)	10 (6, 18.2)	10 (6, 19)	0.006
Noninvasive ventilatory support	1,393 (100%)	1,124 (100%)	180 (100%)	89 (100%)	>0.9
Intensive care unit (ICU) admission	287 (20.6%)	254 (22.6%)	25 (13.9%)	8 (9%)	<0.001
Intensive care unit (ICU) (hours)	392 (203.5, 627.5)	399 (210.8, 658.2)	293 (205, 512)	224.5 (112.8, 449)	0.3
Unknown	1.106	870	155	81
Mechanical ventilation	232 (16.7%)	209 (18.6%)	18 (10%)	5 (5.6%)	<0.001
Mechanical ventilation (hours)	406.5 (273.2, 680)	412 (280, 711)	377 (264.5, 545)	373 (129, 446)	0.4
Unknown	1.161	915	162	84
In-hospital mortality					0.7
Other	1,129 (81%)	915 (81.4%)	142 (78.9%)	72 (80.9%)
In-hospital mortality	264 (19%)	209 (18.6%)	38 (21.1%)	17 (19.1%)
Charlson comorbidity index with original weights					<0.001
0 CCI	793 (56.9%)	679 (60.4%)	92 (51.1%)	22 (24.7%)
1 CCI	323 (23.2%)	247 (22%)	46 (25.6%)	30 (33.7%)
2 CCI	137 (9.8%)	99 (8.8%)	25 (13.9%)	13 (14.6%)
3+ CCI	140 (10.1%)	99 (8.8%)	17 (9.4%)	24 (27%)
Charlson comorbidity index with revised weights by Quan et al.					<0.001
0 CCI	955 (68.6%)	813 (72.3%)	113 (62.8%)	29 (32.6%)
1 CCI	150 (10.8%)	109 (9.7%)	21 (11.7%)	20 (22.5%)
2 CCI	178 (12.8%)	131 (11.7%)	28 (15.6%)	19 (21.3%)
3+ CCI	110 (7.9%)	71 (6.3%)	18 (10%)	21 (23.6%)
Myocardial infarction	27 (1.9%)	22 (2%)	1 (0.6%)	4 (4.5%)	0.095
Congestive heart failure	157 (11.3%)	102 (9.1%)	28 (15.6%)	27 (30.3%)	<0.001
Peripheral vascular disease	25 (1.8%)	19 (1.7%)	4 (2.2%)	2 (2.2%)	0.7
Cerebrovascular disease	73 (5.2%)	54 (4.8%)	13 (7.2%)	6 (6.7%)	0.3
Dementia	14 (1%)	7 (0.6%)	6 (3.3%)	1 (1.1%)	0.006
Chronic pulmonary disease	155 (11.1%)	114 (10.1%)	22 (12.2%)	19 (21.3%)	0.005
Rheumatoid disease	25 (1.8%)	17 (1.5%)	6 (3.3%)	2 (2.2%)	0.2
Peptic ulcer disease	3 (0.2%)	2 (0.2%)	0 (0%)	1 (1.1%)	0.2
Mild liver disease	6 (0.4%)	5 (0.4%)	0 (0%)	1 (1.1%)	0.5
Diabetes without complications	152 (10.9%)	123 (10.9%)	21 (11.7%)	8 (9%)	0.8
Diabetes with complications	10 (0.7%)	10 (0.9%)	0 (0%)	0 (0%)	0.5
Hemiplegia or paraplegia	15 (1.1%)	11 (1%)	2 (1.1%)	2 (2.2%)	0.4
Renal disease	102 (7.3%)	63 (5.6%)	17 (9.4%)	22 (24.7%)	<0.001
Cancer (any malignancy)	78 (5.6%)	58 (5.2%)	9 (5%)	11 (12.4%)	0.034
Moderate or severe liver disease	4 (0.3%)	4 (0.4%)	0 (0%)	0 (0%)	>0.9
Metastatic solid tumour	11 (0.8%)	10 (0.9%)	0 (0%)	1 (1.1%)	0.4
AIDS/HIV	0 (0%)	0 (0%)	0 (0%)	0 (0%)	>0.9
1 n (%); Median (IQR)
2 Pearson's Chi-squared test; Kruskal-Wallis rank sum test; Fisher's exact test
Table S3 Characteristics of patients hospitalized because of COVID-19 in the Delta, the Omicron BA.1 and BA.4/5 period in need of intensive care admission
Characteristic	Overall, N = 1,0431	Delta, N = 9031	Omicron BA.1, N = 1111	Omicron BA.4/5, N = 291	p-value2
Gender					0.3
Female	377 (36.1%)	326 (36.1%)	37 (33.3%)	14 (48.3%)
Male	666 (63.9%)	577 (63.9%)	74 (66.7%)	15 (51.7%)
Age (in years)	65 (55, 72)	64 (54, 71)	68 (63, 73)	74 (69, 79)	<0.001
Age					<0.001
0-17 years	7 (0.7%)	4 (0.4%)	2 (1.8%)	1 (3.4%)
18-64 years	496 (47.6%)	457 (50.6%)	33 (29.7%)	6 (20.7%)
65-79 years	500 (47.9%)	412 (45.6%)	72 (64.9%)	16 (55.2%)
80+ years	40 (3.8%)	30 (3.3%)	4 (3.6%)	6 (20.7%)
Care home resident					0.2
Other	1,035 (99.2%)	897 (99.3%)	110 (99.1%)	28 (96.6%)
Long term care residents	8 (0.8%)	6 (0.7%)	1 (0.9%)	1 (3.4%)
Vaccination					<0.001
Non-vaccinated	795 (76.2%)	713 (79%)	74 (66.7%)	8 (27.6%)
Partially vaccinated	12 (1.2%)	9 (1%)	2 (1.8%)	1 (3.4%)
Completely vaccinated	218 (20.9%)	179 (19.8%)	27 (24.3%)	12 (41.4%)
Vaccinated with additional dose/doses	18 (1.7%)	2 (0.2%)	8 (7.2%)	8 (27.6%)
Time since last vaccination (days) if vacc. completely or w. add. dose/-s					<0.001
Non-vaccinated or partially vaccinated	807 (77.4%)	722 (80%)	76 (68.5%)	9 (31%)
14 - 180 days since last vaccination	145 (13.9%)	121 (13.4%)	24 (21.6%)	0 (0%)
181-270 days since last vaccination	66 (6.3%)	55 (6.1%)	8 (7.2%)	3 (10.3%)
271+ days since last vaccination	25 (2.4%)	5 (0.6%)	3 (2.7%)	17 (58.6%)
Reinfection					<0.001
Primary infection	1,035 (99.2%)	901 (99.8%)	109 (98.2%)	25 (86.2%)
Reinfection	8 (0.8%)	2 (0.2%)	2 (1.8%)	4 (13.8%)
Time since previous positive result (in days)	410 (325.8, 598)	217 (185.5, 248.5)	410 (392, 428)	610 (524.8, 641.8)	0.11
Unknown	1.035	901	109	25
Time since last infection (days), if infected before					<0.001
Never infected before	1,035 (99.2%)	901 (99.8%)	109 (98.2%)	25 (86.2%)
45 (90) - 270 days since last infection	1 (0.1%)	1 (0.1%)	0 (0%)	0 (0%)
270+ days since last infection	7 (0.7%)	1 (0.1%)	2 (1.8%)	4 (13.8%)
Length of stay (days)	24 (14, 40)	25 (15, 40)	24 (13, 37.5)	18 (9, 26)	0.012
Noninvasive ventilatory support	287 (27.5%)	254 (28.1%)	25 (22.5%)	8 (27.6%)	0.5
Intensive care unit (ICU) admission	1,043 (100%)	903 (100%)	111 (100%)	29 (100%)	>0.9
Intensive care unit (ICU) (hours)	299 (141.5, 538)	313 (157, 565)	218 (102, 426.5)	69 (12, 330)	<0.001
Mechanical ventilation	774 (74.2%)	683 (75.6%)	78 (70.3%)	13 (44.8%)	<0.001
Mechanical ventilation (hours)	333 (163, 578.5)	337 (170, 599)	227 (102.8, 461.2)	446 (201, 769)	0.014
Unknown	269	220	33	16
In-hospital mortality					0.8
Other	672 (64.4%)	579 (64.1%)	73 (65.8%)	20 (69%)
In-hospital mortality	371 (35.6%)	324 (35.9%)	38 (34.2%)	9 (31%)
Charlson comorbidity index with original weights					<0.001
0 CCI	599 (57.4%)	540 (59.8%)	52 (46.8%)	7 (24.1%)
1 CCI	260 (24.9%)	223 (24.7%)	26 (23.4%)	11 (37.9%)
2 CCI	115 (11%)	88 (9.7%)	22 (19.8%)	5 (17.2%)
3+ CCI	69 (6.6%)	52 (5.8%)	11 (9.9%)	6 (20.7%)
Charlson comorbidity index with revised weights by Quan et al.					<0.001
0 CCI	748 (71.7%)	672 (74.4%)	66 (59.5%)	10 (34.5%)
1 CCI	116 (11.1%)	104 (11.5%)	9 (8.1%)	3 (10.3%)
2 CCI	125 (12%)	89 (9.9%)	25 (22.5%)	11 (37.9%)
3+ CCI	54 (5.2%)	38 (4.2%)	11 (9.9%)	5 (17.2%)
Myocardial infarction	31 (3%)	26 (2.9%)	4 (3.6%)	1 (3.4%)	0.6
Congestive heart failure	106 (10.2%)	71 (7.9%)	24 (21.6%)	11 (37.9%)	<0.001
Peripheral vascular disease	17 (1.6%)	13 (1.4%)	3 (2.7%)	1 (3.4%)	0.3
Cerebrovascular disease	57 (5.5%)	40 (4.4%)	13 (11.7%)	4 (13.8%)	0.002
Dementia	5 (0.5%)	3 (0.3%)	1 (0.9%)	1 (3.4%)	0.063
Chronic pulmonary disease	94 (9%)	78 (8.6%)	13 (11.7%)	3 (10.3%)	0.4
Rheumatoid disease	13 (1.2%)	10 (1.1%)	2 (1.8%)	1 (3.4%)	0.2
Peptic ulcer disease	3 (0.3%)	3 (0.3%)	0 (0%)	0 (0%)	>0.9
Mild liver disease	9 (0.9%)	8 (0.9%)	1 (0.9%)	0 (0%)	>0.9
Diabetes without complications	128 (12.3%)	117 (13%)	10 (9%)	1 (3.4%)	0.2
Diabetes with complications	15 (1.4%)	14 (1.6%)	0 (0%)	1 (3.4%)	0.2
Hemiplegia or paraplegia	7 (0.7%)	5 (0.6%)	2 (1.8%)	0 (0%)	0.3
Renal disease	54 (5.2%)	40 (4.4%)	9 (8.1%)	5 (17.2%)	0.007
Cancer (any malignancy)	52 (5%)	39 (4.3%)	9 (8.1%)	4 (13.8%)	0.020
Moderate or severe liver disease	5 (0.5%)	5 (0.6%)	0 (0%)	0 (0%)	>0.9
Metastatic solid tumour	3 (0.3%)	3 (0.3%)	0 (0%)	0 (0%)	>0.9
AIDS/HIV	0 (0%)	0 (0%)	0 (0%)	0 (0%)	>0.9
1 n (%); Median (IQR)
2 Pearson's Chi-squared test; Kruskal-Wallis rank sum test; Fisher's exact test
Table S3 Characteristics of patients hospitalized because of COVID-19 in the Delta, the Omicron BA.1 and BA.4/5 period in need of mechanical ventillation
Characteristic	Overall, N = 8281	Delta, N = 7281	Omicron BA.1, N = 801	Omicron BA.4/5, N = 201	p-value2
Gender					0.7
Female	293 (35.4%)	261 (35.9%)	26 (32.5%)	6 (30%)
Male	535 (64.6%)	467 (64.1%)	54 (67.5%)	14 (70%)
Age (in years)	66 (57, 72)	65 (56, 72)	68 (61.8, 73)	74 (69, 78)	<0.001
Age					<0.001
0-17 years	4 (0.5%)	2 (0.3%)	2 (2.5%)	0 (0%)
18-64 years	376 (45.4%)	347 (47.7%)	25 (31.2%)	4 (20%)
65-79 years	421 (50.8%)	358 (49.2%)	51 (63.7%)	12 (60%)
80+ years	27 (3.3%)	21 (2.9%)	2 (2.5%)	4 (20%)
Care home resident					<0.001
Other	821 (99.2%)	725 (99.6%)	79 (98.8%)	17 (85%)
Long term care residents	7 (0.8%)	3 (0.4%)	1 (1.3%)	3 (15%)
Vaccination					<0.001
Non-vaccinated	653 (78.9%)	588 (80.8%)	57 (71.2%)	8 (40%)
Partially vaccinated	9 (1.1%)	7 (1%)	2 (2.5%)	0 (0%)
Completely vaccinated	156 (18.8%)	132 (18.1%)	18 (22.5%)	6 (30%)
Vaccinated with additional dose/doses	10 (1.2%)	1 (0.1%)	3 (3.8%)	6 (30%)
Time since last vaccination (days) if vacc. completely or w. add. dose/-s					<0.001
Non-vaccinated or partially vaccinated	662 (80%)	595 (81.7%)	59 (73.8%)	8 (40%)
14 - 180 days since last vaccination	100 (12.1%)	87 (12%)	12 (15%)	1 (5%)
181-270 days since last vaccination	53 (6.4%)	43 (5.9%)	6 (7.5%)	4 (20%)
271+ days since last vaccination	13 (1.6%)	3 (0.4%)	3 (3.8%)	7 (35%)
Reinfection					<0.001
Primary infection	821 (99.2%)	726 (99.7%)	78 (97.5%)	17 (85%)
Reinfection	7 (0.8%)	2 (0.3%)	2 (2.5%)	3 (15%)
Time since previous positive result (in days)	341 (223.5, 410)	217 (185.5, 248.5)	410 (392, 428)	341 (254, 487.5)	0.3
Unknown	821	726	78	17
Time since last infection (days), if infected before					<0.001
Never infected before	821 (99.2%)	726 (99.7%)	78 (97.5%)	17 (85%)
45 (90) - 270 days since last infection	2 (0.2%)	1 (0.1%)	0 (0%)	1 (5%)
270+ days since last infection	5 (0.6%)	1 (0.1%)	2 (2.5%)	2 (10%)
Length of stay (days)	29 (18, 44.2)	29 (18.8, 45)	24 (16, 41.2)	24.5 (15.8, 41.2)	0.2
Noninvasive ventilatory support	232 (28%)	209 (28.7%)	18 (22.5%)	5 (25%)	0.5
Intensive care unit (ICU) admission	774 (93.5%)	683 (93.8%)	78 (97.5%)	13 (65%)	<0.001
Intensive care unit (ICU) (hours)	402 (234, 630.2)	412 (252.5, 651)	297.5 (162, 511.8)	130 (14, 467)	0.002
Unknown	54	45	2	7
Mechanical ventilation	828 (100%)	728 (100%)	80 (100%)	20 (100%)	>0.9
Mechanical ventilation (hours)	328 (158.8, 574.2)	333 (168, 580.5)	205 (104.2, 443.8)	401 (125.5, 574.5)	0.019
In-hospital mortality					0.4
Other	459 (55.4%)	406 (55.8%)	45 (56.2%)	8 (40%)
In-hospital mortality	369 (44.6%)	322 (44.2%)	35 (43.8%)	12 (60%)
Charlson comorbidity index with original weights					<0.001
0 CCI	478 (57.7%)	434 (59.6%)	39 (48.8%)	5 (25%)
1 CCI	200 (24.2%)	178 (24.5%)	16 (20%)	6 (30%)
2 CCI	98 (11.8%)	76 (10.4%)	18 (22.5%)	4 (20%)
3+ CCI	52 (6.3%)	40 (5.5%)	7 (8.8%)	5 (25%)
Charlson comorbidity index with revised weights by Quan et al.					<0.001
0 CCI	601 (72.6%)	544 (74.7%)	49 (61.3%)	8 (40%)
1 CCI	94 (11.4%)	85 (11.7%)	7 (8.8%)	2 (10%)
2 CCI	95 (11.5%)	72 (9.9%)	17 (21.2%)	6 (30%)
3+ CCI	38 (4.6%)	27 (3.7%)	7 (8.8%)	4 (20%)
Myocardial infarction	24 (2.9%)	20 (2.7%)	2 (2.5%)	2 (10%)	0.15
Congestive heart failure	79 (9.5%)	57 (7.8%)	15 (18.8%)	7 (35%)	<0.001
Peripheral vascular disease	15 (1.8%)	11 (1.5%)	3 (3.8%)	1 (5%)	0.12
Cerebrovascular disease	46 (5.6%)	33 (4.5%)	9 (11.2%)	4 (20%)	0.002
Dementia	5 (0.6%)	3 (0.4%)	1 (1.3%)	1 (5%)	0.050
Chronic pulmonary disease	71 (8.6%)	59 (8.1%)	10 (12.5%)	2 (10%)	0.3
Rheumatoid disease	10 (1.2%)	6 (0.8%)	2 (2.5%)	2 (10%)	0.008
Peptic ulcer disease	5 (0.6%)	4 (0.5%)	0 (0%)	1 (5%)	0.2
Mild liver disease	5 (0.6%)	4 (0.5%)	1 (1.3%)	0 (0%)	0.5
Diabetes without complications	110 (13.3%)	100 (13.7%)	8 (10%)	2 (10%)	0.7
Diabetes with complications	10 (1.2%)	10 (1.4%)	0 (0%)	0 (0%)	0.7
Hemiplegia or paraplegia	4 (0.5%)	3 (0.4%)	1 (1.3%)	0 (0%)	0.4
Renal disease	48 (5.8%)	36 (4.9%)	7 (8.8%)	5 (25%)	0.002
Cancer (any malignancy)	38 (4.6%)	31 (4.3%)	6 (7.5%)	1 (5%)	0.3
Moderate or severe liver disease	3 (0.4%)	3 (0.4%)	0 (0%)	0 (0%)	>0.9
Metastatic solid tumour	2 (0.2%)	2 (0.3%)	0 (0%)	0 (0%)	>0.9
AIDS/HIV	0 (0%)	0 (0%)	0 (0%)	0 (0%)	>0.9
1 n (%); Median (IQR)
2 Pearson's Chi-squared test; Kruskal-Wallis rank sum test; Fisher's exact test
Table S5 Characteristics of patients hospitalized because of COVID-19 in the Delta, the Omicron BA.1 and BA.4/5 who died during the hospitalization
Characteristic	Overall, N = 1,2321	Delta, N = 9131	Omicron BA.1, N = 2011	Omicron BA.4/5, N = 1181	p-value2
Gender					0.2
Female	554 (45%)	401 (43.9%)	90 (44.8%)	63 (53.4%)
Male	678 (55%)	512 (56.1%)	111 (55.2%)	55 (46.6%)
Age (in years)	80 (71, 86)	78 (70, 85)	83 (74, 88)	85 (81, 90)	<0.001
Age					<0.001
0-17 years	0 (0%)	0 (0%)	0 (0%)	0 (0%)
18-64 years	140 (11.4%)	122 (13.4%)	16 (8%)	2 (1.7%)
65-79 years	450 (36.5%)	365 (40%)	62 (30.8%)	23 (19.5%)
80+ years	642 (52.1%)	426 (46.7%)	123 (61.2%)	93 (78.8%)
Care home resident					<0.001
Other	1,109 (90%)	850 (93.1%)	165 (82.1%)	94 (79.7%)
Long term care residents	123 (10%)	63 (6.9%)	36 (17.9%)	24 (20.3%)
Vaccination					<0.001
Non-vaccinated	786 (63.8%)	614 (67.3%)	120 (59.7%)	52 (44.1%)
Partially vaccinated	24 (1.9%)	14 (1.5%)	8 (4%)	2 (1.7%)
Completely vaccinated	346 (28.1%)	282 (30.9%)	47 (23.4%)	17 (14.4%)
Vaccinated with additional dose/doses	76 (6.2%)	3 (0.3%)	26 (12.9%)	47 (39.8%)
Time since last vaccination (days) if vacc. completely or w. add. dose/-s					<0.001
Non-vaccinated or partially vaccinated	810 (65.7%)	628 (68.8%)	128 (63.7%)	54 (45.8%)
14 - 180 days since last vaccination	160 (13%)	113 (12.4%)	44 (21.9%)	3 (2.5%)
181-270 days since last vaccination	178 (14.4%)	139 (15.2%)	17 (8.5%)	22 (18.6%)
271+ days since last vaccination	84 (6.8%)	33 (3.6%)	12 (6%)	39 (33.1%)
Reinfection					<0.001
Primary infection	1,218 (98.9%)	912 (99.9%)	197 (98%)	109 (92.4%)
Reinfection	14 (1.1%)	1 (0.1%)	4 (2%)	9 (7.6%)
Time since previous positive result (in days)	455 (349.2, 631.8)	313 (313, 313)	416 (378.5, 453.5)	625 (341, 641)	0.3
Unknown	1.218	912	197	109
Time since last infection (days), if infected before					<0.001
Never infected before	1,218 (98.9%)	912 (99.9%)	197 (98%)	109 (92.4%)
45 (90) - 270 days since last infection	1 (0.1%)	0 (0%)	0 (0%)	1 (0.8%)
270+ days since last infection	13 (1.1%)	1 (0.1%)	4 (2%)	8 (6.8%)
Length of stay (days)	9 (5, 19)	10 (5, 20)	7 (3, 14)	9 (4, 14)	<0.001
Noninvasive ventilatory support	264 (21.4%)	209 (22.9%)	38 (18.9%)	17 (14.4%)	0.068
Intensive care unit (ICU) admission	371 (30.1%)	324 (35.5%)	38 (18.9%)	9 (7.6%)	<0.001
Intensive care unit (ICU) (hours)	390 (171, 626)	396.5 (186.8, 636)	288 (126.5, 530.8)	130 (19, 482)	0.12
Unknown	861	589	163	109
Mechanical ventilation	369 (30%)	322 (35.3%)	35 (17.4%)	12 (10.2%)	<0.001
Mechanical ventilation (hours)	368 (155, 618)	378.5 (165, 621.5)	244 (149, 551)	409.5 (125.5, 574.5)	0.6
Unknown	863	591	166	106
In-hospital mortality					>0.9
Other	0 (0%)	0 (0%)	0 (0%)	0 (0%)
In-hospital mortality	1,232 (100%)	913 (100%)	201 (100%)	118 (100%)
Charlson comorbidity index with original weights					0.023
0 CCI	595 (48.3%)	462 (50.6%)	95 (47.3%)	38 (32.2%)
1 CCI	343 (27.8%)	243 (26.6%)	56 (27.9%)	44 (37.3%)
2 CCI	162 (13.1%)	114 (12.5%)	29 (14.4%)	19 (16.1%)
3+ CCI	132 (10.7%)	94 (10.3%)	21 (10.4%)	17 (14.4%)
Charlson comorbidity index with revised weights by Quan et al.					<0.001
0 CCI	716 (58.1%)	563 (61.7%)	109 (54.2%)	44 (37.3%)
1 CCI	93 (7.5%)	75 (8.2%)	12 (6%)	6 (5.1%)
2 CCI	310 (25.2%)	196 (21.5%)	62 (30.8%)	52 (44.1%)
3+ CCI	113 (9.2%)	79 (8.7%)	18 (9%)	16 (13.6%)
Myocardial infarction	48 (3.9%)	39 (4.3%)	7 (3.5%)	2 (1.7%)	0.5
Congestive heart failure	319 (25.9%)	203 (22.2%)	61 (30.3%)	55 (46.6%)	<0.001
Peripheral vascular disease	14 (1.1%)	11 (1.2%)	1 (0.5%)	2 (1.7%)	0.6
Cerebrovascular disease	93 (7.5%)	60 (6.6%)	21 (10.4%)	12 (10.2%)	0.089
Dementia	24 (1.9%)	13 (1.4%)	6 (3%)	5 (4.2%)	0.050
Chronic pulmonary disease	86 (7%)	61 (6.7%)	16 (8%)	9 (7.6%)	0.8
Rheumatoid disease	8 (0.6%)	4 (0.4%)	2 (1%)	2 (1.7%)	0.10
Peptic ulcer disease	4 (0.3%)	3 (0.3%)	0 (0%)	1 (0.8%)	0.4
Mild liver disease	5 (0.4%)	2 (0.2%)	2 (1%)	1 (0.8%)	0.15
Diabetes without complications	117 (9.5%)	93 (10.2%)	17 (8.5%)	7 (5.9%)	0.3
Diabetes with complications	10 (0.8%)	8 (0.9%)	1 (0.5%)	1 (0.8%)	>0.9
Hemiplegia or paraplegia	13 (1.1%)	11 (1.2%)	2 (1%)	0 (0%)	0.7
Renal disease	98 (8%)	70 (7.7%)	16 (8%)	12 (10.2%)	0.6
Cancer (any malignancy)	62 (5%)	46 (5%)	7 (3.5%)	9 (7.6%)	0.3
Moderate or severe liver disease	5 (0.4%)	3 (0.3%)	2 (1%)	0 (0%)	0.3
Metastatic solid tumour	14 (1.1%)	12 (1.3%)	1 (0.5%)	1 (0.8%)	0.8
AIDS/HIV	0 (0%)	0 (0%)	0 (0%)	0 (0%)	>0.9
1 n (%); Median (IQR)
2 Pearson's Chi-squared test; Kruskal-Wallis rank sum test; Fisher's exact test

## Sheet: c
Table S6 Results of univariate and multivariate regression model predicting noninvasive ventilatory support
	Delta									Omicron BA.1									Omicron BA.4/5
		Univariate log. reg.				Multivariate log. reg.					Univariate log. reg.				Multivariate log. reg.					Univariate log. reg.				Multivariate log. reg.
	Event N	OR1	95% CI1	p-value	Global p-value	Adjusted OR1	95% CI1	p-value	Global p-value	Event N	OR1	95% CI1	p-value	Global p-value	Adjusted OR1	95% CI1	p-value	Global p-value	Event N	OR1	95% CI1	p-value	global p-value	Adjusted OR1	95% CI1	p-value	Global p-value
Gender
Female	464	—	—			—	—			86	—	—			—	—			57	—	—			—	—
Male	660	1.21	1.06, 1.38	0.004		1.15	1.00, 1.32	0.043		94	0.93	0.67, 1.27	0.635		0.81	0.58, 1.14	0.222		32	0.65	0.41, 1.01	0.061		0.63	0.39, 1.00	0.052
Age					<0.001				<0.001					<0.001				<0.001					<0.001				0.015
0-17 years	6	0.19	0.07, 0.40	<0.001		0.21	0.08, 0.44	<0.001		0	0.00	0.00, 0.00	0.969		0.00	0.00, 0.00	0.969		0	0.00	0.00, 27.8	0.977		0.00	0.00, 43.4	0.978
18-64 years	534	—	—			—	—			63	—	—			—	—			8	—	—			—	—
65-79 years	351	0.89	0.77, 1.04	0.144		0.79	0.67, 0.92	0.003		66	0.70	0.48, 1.04	0.074		0.67	0.45, 1.00	0.049		36	1.68	0.80, 3.98	0.202		1.28	0.59, 3.09	0.558
80+ years	233	0.86	0.72, 1.02	0.076		0.75	0.62, 0.91	0.004		51	0.48	0.32, 0.73	<0.001		0.42	0.27, 0.64	<0.001		45	1.35	0.65, 3.16	0.452		1.08	0.51, 2.57	0.852
Charlson comorbidity index with original weights					<0.001				<0.001					0.004				0.003					<0.001				<0.001
0 CCI	679	—	—			—	—			92	—	—			—	—			22	—	—			—	—
1 CCI	247	1.58	1.34, 1.87	<0.001		1.64	1.38, 1.94	<0.001		46	1.85	1.24, 2.73	0.002		1.95	1.29, 2.93	0.001		30	3.74	2.12, 6.68	<0.001		2.88	1.62, 5.19	<0.001
2 CCI	99	1.47	1.15, 1.87	0.002		1.58	1.23, 2.01	<0.001		25	1.69	1.02, 2.72	0.036		1.82	1.08, 3.00	0.021		13	3.32	1.59, 6.71	<0.001		2.67	1.26, 5.44	0.008
3+ CCI	99	2.48	1.91, 3.20	<0.001		2.73	2.08, 3.55	<0.001		17	1.89	1.03, 3.32	0.031		1.87	1.01, 3.33	0.040		24	8.38	4.50, 15.7	<0.001		6.68	3.55, 12.7	<0.001
Charlson comorbidity index with revised weights by Quan et al.					<0.001									0.031									<0.001
0 CCI	813	—	—							113	—	—							29	—	—
1 CCI	109	1.55	1.23, 1.95	<0.001						21	1.78	1.03, 2.97	0.032						20	4.98	2.68, 9.09	<0.001
2 CCI	131	1.48	1.19, 1.83	<0.001						28	1.13	0.71, 1.75	0.592						19	2.71	1.46, 4.91	0.001
3+ CCI	71	2.14	1.59, 2.86	<0.001						18	2.06	1.13, 3.58	0.014						21	6.56	3.54, 12.0	<0.001
Vaccination					0.661									0.329									0.203
Non-vaccinated	796	—	—							115	—	—							26	—	—
Partially vaccinated	14	0.82	0.44, 1.42	0.500						3	0.60	0.14, 1.76	0.416						0	0.00		0.983
Completely vaccinated	309	1.02	0.88, 1.18	0.827						45	0.94	0.64, 1.36	0.731						17	1.50	0.78, 2.81	0.211
Vaccinated with additional dose/doses	5	1.78	0.56, 4.91	0.286						17	0.64	0.36, 1.07	0.103						46	1.59	0.97, 2.65	0.069
Time since last vaccination (days) if vacc. completely or w. add. dose/-s					0.126				0.098					0.678				0.291					0.278				0.989
Non-vaccinated or partially vaccinated	810	—	—			—	—			118	—	—			—	—			26	—	—			—	—
14 - 180 days since last vaccination	159	1.08	0.89, 1.30	0.451		0.97	0.79, 1.18	0.742		41	0.89	0.60, 1.30	0.556		0.74	0.49, 1.09	0.134		2	1.46	0.23, 5.33	0.622		1.07	0.16, 4.15	0.927
181-270 days since last vaccination	143	1.06	0.86, 1.29	0.598		1.00	0.81, 1.24	0.978		11	0.69	0.34, 1.29	0.275		0.62	0.30, 1.17	0.165		18	1.58	0.83, 2.93	0.153		1.01	0.52, 1.93	0.972
271+ days since last vaccination	12	0.54	0.28, 0.95	0.045		0.48	0.25, 0.87	0.022		10	0.86	0.40, 1.66	0.675		0.88	0.40, 1.75	0.721		43	1.60	0.97, 2.68	0.070		1.09	0.65, 1.86	0.749
Reinfection
Primary infection	1121	—	—			—	—			174	—	—			—	—			79	—	—			—	—
Reinfection	3	0.56	0.13, 1.62	0.343		0.51	0.12, 1.50	0.282		6	0.84	0.32, 1.88	0.700		0.70	0.26, 1.58	0.425		10	0.86	0.41, 1.63	0.669		0.94	0.44, 1.84	0.860
Time since previous positive result (in days)	3	0.99	0.96, 1.01	0.190						6	1.00	0.99, 1.02	0.658						10	1.00	1.00, 1.01	0.081
Time since last infection (days), if infected before					0.561									0.795									0.302
Never infected before	1121	—	—							174	—	—							79	—	—
45 (90) - 270 days since last infection	1	0.78	0.04, 4.84	0.820						0	0.00		0.982						2	0.40	0.06, 1.32	0.210
270+ days since last infection	2	0.49	0.08, 1.71	0.338						6	0.86	0.32, 1.94	0.746						8	1.21	0.52, 2.45	0.627
Myocardial infarction
No	1102	—	—							179	—	—							85	—	—
Yes	22	1.25	0.75, 1.99	0.367						1	0.32	0.02, 1.60	0.274						4	4.09	1.12, 12.0	0.017
Congestive heart failure
No	1022	—	—							152	—	—							62	—	—
Yes	102	1.21	0.95, 1.52	0.111						28	1.10	0.69, 1.69	0.677						27	2.33	1.42, 3.73	<0.001
Peripheral vascular disease
No	1105	—	—							176	—	—							87	—	—
Yes	19	2.58	1.42, 4.59	0.001						4	2.65	0.70, 8.50	0.115						2	1.59	0.25, 5.77	0.541
Cerebrovascular disease
No	1070	—	—							167	—	—							83	—	—
Yes	54	1.81	1.29, 2.50	<0.001						13	1.90	0.95, 3.56	0.054						6	1.26	0.48, 2.80	0.597
Dementia
No	1117	—	—							174	—	—							88	—	—
Yes	7	0.91	0.37, 1.96	0.824						6	2.91	0.99, 7.76	0.038						1	0.79	0.04, 3.95	0.818
Chronic pulmonary disease
No	1010	—	—							158	—	—							70	—	—
Yes	114	1.93	1.53, 2.44	<0.001						22	1.79	1.05, 2.93	0.026						19	2.77	1.56, 4.72	<0.001
Rheumatoid disease
No	1107	—	—							174	—	—							87	—	—
Yes	17	2.23	1.20, 4.01	0.009						6	5.37	1.66, 17.3	0.004						2	3.01	0.45, 12.2	0.168
Peptic ulcer disease
No	1122	—	—							180	—	—							88	—	—
Yes	2	1.12	0.17, 4.62	0.892						0	0.00		0.975						1	1.98	0.10, 11.8	0.528
Mild liver disease
No	1119	—	—							180	—	—							88	—	—
Yes	5	1.08	0.36, 2.73	0.872						0	0.00		0.974						1	1.98	0.10, 11.8	0.528
Diabetes without complications
No	1001	—	—							159	—	—							81	—	—
Yes	123	1.22	0.98, 1.50	0.070						21	1.81	1.05, 3.00	0.026						8	1.53	0.66, 3.12	0.280
Diabetes with complications
No	1114	—	—							180	—	—							89	—	—
Yes	10	1.57	0.72, 3.17	0.232						0	0.00		0.974						0	0.00		0.981
Hemiplegia or paraplegia
No	1113	—	—							178	—	—							87	—	—
Yes	11	1.60	0.76, 3.14	0.193						2	1.04	0.16, 4.01	0.955						2	2.67	0.40, 10.6	0.214
Renal disease
No	1061	—	—							163	—	—							67	—	—
Yes	63	1.49	1.10, 2.00	0.008						17	1.71	0.94, 2.97	0.065						22	4.62	2.65, 7.82	<0.001
Cancer (any malignancy)
No	1066	—	—							171	—	—							78	—	—
Yes	58	1.86	1.34, 2.54	<0.001						9	1.60	0.70, 3.29	0.229						11	2.56	1.23, 4.92	0.007
Moderate or severe liver disease																			*
No	1120	—	—							180	—	—
Yes	4	3.13	0.77, 11.9	0.089						0	0.00		0.980
Metastatic solid tumour
No	1114	—	—							180	—	—							88	—	—
Yes	10	3.27	1.38, 7.61	0.006						0	0.00		0.971						1	1.70	0.09, 9.70	0.622
1 OR = Odds Ratio, CI = Confidence Interval
* no patients had moderate or severe liver disease
Table S7 Results of univariate and multivariate regression model predicting intensive care admission
	Delta									Omicron BA.1									Omicron BA.4/5
		Univariate log. reg.				Multivariate log. reg.					Univariate log. reg.				Multivariate log. reg.					Univariate log. reg.				Multivariate log. reg.
	Event N	OR1	95% CI1	p-value	Global p-value	Adjusted OR1	95% CI1	p-value	Global p-value	Event N	OR1	95% CI1	p-value	Global p-value	Adjusted OR1	95% CI1	p-value	Global p-value	Event N	OR1	95% CI1	p-value	global p-value	Adjusted OR1	95% CI1	p-value	Global p-value
Gender
Female	326	—	—			—	—			37	—	—			—	—			14	—	—			—	—
Male	577	1.56	1.34, 1.81	<0.001		1.40	1.20, 1.64	<0.001		74	1.81	1.21, 2.77	0.005		1.21	0.78, 1.90	0.394		15	1.29	0.61, 2.73	0.496		43831	0.55, 2.58	0.646
Age					<0.001				<0.001					<0.001				<0.001					0.002				0.007
0-17 years	4	0.15	0.05, 0.36	<0.001		0.17	0.05, 0.40	<0.001		2	0.17	0.03, 0.57	0.016		0.17	0.03, 0.60	0.018		1	0.14	0.01, 0.83	0.069		0.25	0.01, 1.83	0.233
18-64 years	457	—	—			—	—			33	—	—			—	—			6	—	—			—	—
65-79 years	412	1.33	1.15, 1.55	<0.001		1.34	1.14, 1.57	<0.001		72	1.71	1.10, 2.70	0.019		1.61	1.03, 2.58	0.042		16	0.95	0.38, 2.70	0.918		0.67	0.25, 1.97	0.435
80+ years	30	0.11	0.07, 0.16	<0.001		0.11	0.08, 0.16	<0.001		4	0.07	0.02, 0.19	<0.001		0.07	0.02, 0.17	<0.001		6	0.23	0.07, 0.73	0.011		0.18	0.05, 0.59	0.004
Charlson comorbidity index with original weights					<0.001				<0.001					0.002				<0.001					0.003				0.008
0 CCI	540	—	—			—	—			52	—	—			—	—			7	—	—			—	—
1 CCI	223	1.82	1.52, 2.16	<0.001		2.13	1.76, 2.56	<0.001		26	1.76	1.06, 2.87	0.026		2.37	1.36, 4.07	0.002		11	4.07	1.59, 11.2	0.004		11049	1.59, 12.6	0.005
2 CCI	88	1.66	1.28, 2.13	<0.001		2.31	1.75, 3.04	<0.001		22	2.72	1.56, 4.61	<0.001		3.05	1.66, 5.49	<0.001		5	3.84	1.12, 12.2	0.024		24167	1.03, 12.3	0.036
3+ CCI	52	1.36	0.99, 1.85	0.053		1.91	1.35, 2.67	<0.001		11	2.10	1.00, 4.08	0.037		1.97	0.90, 4.03	0.073		6	5.53	1.75, 17.0	0.003		42856	1.55, 17.2	0.006
Charlson comorbidity index with revised weights by Quan et al.					<0.001									0.053									0.005
0 CCI	672	—	—							66	—	—							10	—	—
1 CCI	104	1.83	1.44, 2.31	<0.001						9	1.19	0.54, 2.37	0.635						3	1.89	0.42, 6.30	0.338
2 CCI	89	1.14	0.89, 1.45	0.283						25	1.81	1.09, 2.93	0.018						11	4.46	1.85, 10.9	<0.001
3+ CCI	38	1.17	0.81, 1.66	0.386						11	2.03	0.97, 3.91	0.045						5	3.86	1.18, 11.1	0.016
Vaccination					<0.001									0.178									0.005
Non-vaccinated	713	—	—							74	—	—							8	—	—
Partially vaccinated	9	0.56	0.26, 1.07	0.105						2	0.64	0.10, 2.22	0.555						1	10.7	0.53, 77.6	0.039
Completely vaccinated	179	0.61	0.51, 0.72	<0.001						27	0.87	0.54, 1.37	0.556						12	3.50	1.42, 9.06	0.007
Vaccinated with additional dose/doses	2	0.64	0.10, 2.30	0.558						8	0.47	0.20, 0.94	0.047						8	0.86	0.32, 2.37	0.774
Time since last vaccination (days) if vacc. completely or w. add. dose/-s					<0.001				<0.001					0.281				0.173					0.202				0.220
Non-vaccinated or partially vaccinated	722	—	—			—	—			76	—	—			—	—			9	—	—			—	—
14 - 180 days since last vaccination	121	0.89	0.72, 1.09	0.262		0.68	0.54, 0.84	<0.001		24	0.81	0.49, 1.29	0.384		0.61	0.36, 1.02	0.065		0	0.00		0.986		0.00		0.985
181-270 days since last vaccination	55	0.40	0.30, 0.53	<0.001		0.41	0.30, 0.56	<0.001		8	0.81	0.35, 1.64	0.582		0.61	0.25, 1.28	0.219		3	0.73	0.16, 2.48	0.641		0.48	0.10, 1.70	0.285
271+ days since last vaccination	5	0.24	0.08, 0.53	0.002		0.39	0.13, 0.92	0.053		3	0.38	0.09, 1.07	0.112		0.53	0.12, 1.66	0.329		17	1.79	0.81, 4.24	0.163		10959	0.56, 3.28	0.554
Reinfection
Primary infection	901	—	—			—	—			109	—	—			—	—			25	—	—			—	—
Reinfection	2	0.46	0.07, 1.57	0.297		0.41	0.06, 1.41	0.229		2	0.43	0.07, 1.43	0.253		0.34	0.05, 1.17	0.146		4	1.10	0.32, 2.90	0.856		1.0	0.28, 2.75	0.993
Time since previous positive result (in days)	2	0.97	0.94, 1.00	0.092						2	1.00	0.99, 1.02	0.872						4	1.00	1.00, 1.01	0.155
Time since last infection (days), if infected before					0.371									0.411									0.112
Never infected before	901	—	—							109	—	—							25	—	—
45 (90) - 270 days since last infection	1	1.02	0.05, 6.32	0.987						0	0.00		0.983						0	0.00		0.986
270+ days since last infection	1	0.30	0.02, 1.46	0.242						2	0.44	0.07, 1.47	0.267						4	1.92	0.56, 5.10	0.236
Myocardial infarction
No	877	—	—							107	—	—							28	—	—
Yes	26	2.07	1.29, 3.24	0.002						4	2.86	0.80, 8.26	0.070						1	2.62	0.14, 13.6	0.360
Congestive heart failure
No	832	—	—							87	—	—							18	—	—
Yes	71	0.99	0.75, 1.28	0.937						24	1.73	1.04, 2.77	0.028						11	3.13	1.41, 6.65	0.004
Peripheral vascular disease
No	890	—	—							108	—	—							28	—	—
Yes	13	1.91	0.97, 3.53	0.048						3	3.09	0.68, 10.5	0.095						1	2.45	0.13, 12.7	0.393
Cerebrovascular disease
No	863	—	—							98	—	—							25	—	—
Yes	40	1.56	1.07, 2.22	0.016						13	3.48	1.73, 6.62	<0.001						4	2.86	0.82, 7.67	0.058
Dementia
No	900	—	—							110	—	—							28	—	—
Yes	3	0.45	0.11, 1.25	0.184						1	0.56	0.03, 2.80	0.581						1	2.62	0.14, 13.6	0.360
Chronic pulmonary disease
No	825	—	—							98	—	—							26	—	—
Yes	78	1.47	1.13, 1.90	0.004						13	1.61	0.83, 2.90	0.137						3	1.05	0.25, 3.05	0.933
Rheumatoid disease
No	893	—	—							109	—	—							28	—	—
Yes	10	1.38	0.65, 2.69	0.364						2	1.83	0.28, 7.07	0.438						1	4.38	0.23, 24.5	0.168
Peptic ulcer disease
No	900	—	—							111	—	—							29	—	—
Yes	3	2.56	0.54, 9.71	0.185						0	0.00		0.984						0	0.00		0.989
Mild liver disease
No	895	—	—							110	—	—							29	—	—
Yes	8	2.74	1.10, 6.32	0.022						1	2.28	0.12, 15.6	0.462						0	0.00		0.989
Diabetes without complications
No	786	—	—							101	—	—							28	—	—
Yes	117	1.53	1.23, 1.90	<0.001						10	1.23	0.58, 2.36	0.552						1	0.52	0.03, 2.51	0.529
Diabetes with complications
No	889	—	—							111	—	—							28	—	—
Yes	14	3.44	1.71, 6.73	<0.001						0	0.00		0.984						1	6.60	0.34, 40.4	0.085
Hemiplegia or paraplegia
No	898	—	—							109	—	—							29	—	—
Yes	5	0.77	0.26, 1.81	0.591						2	1.83	0.28, 7.07	0.438						0	0.00		0.986
Renal disease
No	863	—	—							102	—	—							24	—	—
Yes	40	1.07	0.75, 1.50	0.695						9	1.35	0.61, 2.66	0.422						5	2.46	0.81, 6.11	0.074
Cancer (any malignancy)
No	864	—	—							102	—	—							25	—	—
Yes	39	1.40	0.96, 1.99	0.068						9	2.88	1.26, 6.00	0.007						4	2.71	0.78, 7.27	0.071
Moderate or severe liver disease																			*
No	898	—	—							111	—	—
Yes	5	6.41	1.69, 25.9	0.006						0	0.00		0.981
Metastatic solid tumour
No	900	—	—							111	—	—							29	—	—
Yes	3	0.81	0.19, 2.37	0.728						0	0.00		0.982						0	0.00		0.988
1 OR = Odds Ratio, CI = Confidence Interval
* no patients had moderate or severe liver disease
Table S8 Results of univariate and multivariate regression model predicting mechanical ventilation
	Delta									Omicron BA.1									Omicron BA.4/5
		Univariate log. reg.				Multivariate log. reg.					Univariate log. reg.				Multivariate log. reg.					Univariate log. reg.				Multivariate log. reg.
	Event N	OR1	95% CI1	p-value	Global p-value	Adjusted OR1	95% CI1	p-value	Global p-value	Event N	OR1	95% CI1	p-value	Global p-value	Adjusted OR1	95% CI1	p-value	Global p-value	Event N	OR1	95% CI1	p-value	global p-value	Adjusted OR1	95% CI1	p-value	Global p-value
Gender
Female	261	—	—			—	—			26	—	—			—	—			6	—	—			—	—
Male	467	1.55	1.32, 1.83	<0.001		1.43	1.21, 1.70	<0.001		54	1.86	1.16, 3.05	0.012		46023	0.76, 2.13	0.374		14	2.85	1.13, 8.08	0.033		2.66	1.03, 7.70	0.053
Age					<0.001				<0.001					<0.001				<0.001					0.002				0.008
0-17 years	2	0.10	0.02, 0.33	0.002		0.11	0.02, 0.35	0.002		2	0.23	0.04, 0.80	0.050		0.21	0.03, 0.74	0.038		0	0.00		0.986		0.00		0.985
18-64 years	347	—	—			—	—			25	—	—			—	—			4	—	—			—	—
65-79 years	358	1.55	1.32, 1.82	<0.001		1.61	1.35, 1.92	<0.001		51	1.54	0.94, 2.60	0.093		1.47	0.88, 2.52	0.147		12	1.07	0.37, 3.90	0.902		0.91	0.29, 3.46	0.875
80+ years	21	0.11	0.07, 0.16	<0.001		0.11	0.07, 0.18	<0.001		2	0.05	0.01, 0.17	<0.001		0.05	0.01, 0.16	<0.001		4	0.23	0.05, 0.98	0.039		0.22	0.05, 1.00	0.043
Charlson comorbidity index with original weights					<0.001				<0.001					0.009				0.003					0.018				0.115
0 CCI	434	—	—			—	—			39	—	—			—	—			5	—	—			—	—
1 CCI	178	1.76	1.45, 2.12	<0.001		1.98	1.62, 2.42	<0.001		16	1.40	0.75, 2.51	0.276		33239	0.98, 3.60	0.049		6	3.06	0.91, 10.7	0.067		2.59	0.76, 9.29	0.126
2 CCI	76	1.78	1.35, 2.31	<0.001		2.40	1.78, 3.21	<0.001		18	2.91	1.57, 5.20	<0.001		17958	1.79, 6.65	<0.001		4	4.28	1.05, 16.4	0.032		3.13	0.75, 12.3	0.099
3+ CCI	40	1.28	0.89, 1.80	0.163		1.70	1.16, 2.45	0.006		7	1.71	0.68, 3.75	0.210		23743	0.63, 3.81	0.265		5	6.41	1.75, 23.4	0.004		4.28	1.13, 16.2	0.028
Charlson comorbidity index with revised weights by Quan et al.					<0.001									0.337									0.104
0 CCI	544	—	—							49	—	—							8	—	—
1 CCI	85	1.80	1.39, 2.32	<0.001						7	1.25	0.50, 2.68	0.595						2	1.57	0.23, 6.36	0.572
2 CCI	72	1.14	0.87, 1.47	0.346						17	1.61	0.88, 2.82	0.104						6	2.97	0.97, 8.64	0.046
3+ CCI	27	1.00	0.65, 1.49	0.989						7	1.67	0.67, 3.61	0.229						4	3.83	1.01, 12.4	0.031
Vaccination					<0.001									0.021									0.413
Non-vaccinated	588	—	—							57	—	—							8	—	—
Partially vaccinated	7	0.54	0.22, 1.09	0.116						2	0.86	0.14, 2.99	0.841						0	0.00		0.990
Completely vaccinated	132	0.55	0.45, 0.66	<0.001						18	0.75	0.42, 1.27	0.299						6	1.69	0.55, 4.94	0.336
Vaccinated with additional dose/doses	1	0.38	0.02, 1.87	0.346						3	0.23	0.05, 0.62	0.013						6	0.65	0.21, 1.87	0.422
Time since last vaccination (days) if vacc. completely or w. add. dose/-s					<0.001				<0.001					0.121				0.022					0.829				0.486
Non-vaccinated or partially vaccinated	595	—	—			—	—			59	—	—			—	—			8	—	—			—	—
14 - 180 days since last vaccination	87	0.76	0.60, 0.96	0.026		0.56	0.43, 0.72	<0.001		12	0.51	0.26, 0.93	0.038		0.38	0.18, 0.72	0.005		1	2.36	0.12, 13.7	0.427		1.30	0.06, 8.59	0.817
181-270 days since last vaccination	43	0.39	0.28, 0.53	<0.001		0.37	0.26, 0.52	<0.001		6	0.78	0.29, 1.73	0.579		0.59	0.22, 1.35	0.249		4	1.10	0.29, 3.55	0.873		0.57	0.15, 1.90	0.378
271+ days since last vaccination	3	0.18	0.04, 0.47	0.003		0.28	0.07, 0.78	0.034		3	0.51	0.12, 1.42	0.262		0.71	0.16, 2.28	0.604		7	0.81	0.28, 2.28	0.692		0.46	0.16, 1.34	0.153
Reinfection
Primary infection	726	—	—			—	—			78	—	—			—	—			17	—	—			—	—
Reinfection	2	0.60	0.10, 2.03	0.484		0.54	0.09, 1.88	0.409		2	0.62	0.10, 2.08	0.521		0.53	0.08, 1.86	0.395		3	1.22	0.28, 3.69	0.754		1.06	0.24, 3.40	0.926
Time since previous positive result (in days)	2	0.97	0.94, 1.00	0.092						2	1.00	0.99, 1.02	0.872						3	1.00	0.99, 1.01	0.880
Time since last infection (days), if infected before					0.548									0.753									0.915
Never infected before	726	—	—							78	—	—							17	—	—
45 (90) - 270 days since last infection	1	1.31	0.07, 8.15	0.804						0	0.00		0.984						1	0.98	0.05, 4.89	0.983
270+ days since last infection	1	0.39	0.02, 1.88	0.355						2	0.64	0.10, 2.14	0.544						2	1.39	0.22, 4.96	0.663
Myocardial infarction
No	708	—	—							78	—	—							18	—	—
Yes	20	1.88	1.11, 3.04	0.014						2	1.75	0.27, 6.36	0.462						2	8.80	1.32, 34.7	0.006
Congestive heart failure
No	671	—	—							65	—	—							13	—	—
Yes	57	0.98	0.73, 1.30	0.916						15	1.39	0.75, 2.44	0.271						7	2.71	1.01, 6.72	0.036
Peripheral vascular disease
No	717	—	—							77	—	—							19	—	—
Yes	11	1.97	0.95, 3.75	0.050						3	4.46	0.98, 15.3	0.027						1	3.64	0.20, 19.3	0.221
Cerebrovascular disease
No	695	—	—							71	—	—							16	—	—
Yes	33	1.58	1.05, 2.29	0.022						9	3.09	1.36, 6.34	0.004						4	4.51	1.26, 12.8	0.009
Dementia
No	725	—	—							79	—	—							19	—	—
Yes	3	0.58	0.14, 1.61	0.364						1	0.81	0.04, 4.05	0.839						1	3.89	0.21, 20.8	0.200
Chronic pulmonary disease
No	669	—	—							70	—	—							18	—	—
Yes	59	1.33	0.99, 1.77	0.053						10	1.71	0.80, 3.31	0.132						2	1.01	0.16, 3.57	0.986
Rheumatoid disease
No	722	—	—							78	—	—							18	—	—
Yes	6	0.96	0.37, 2.11	0.928						2	2.64	0.40, 10.2	0.215						2	15.5	2.23, 67.4	<0.001
Peptic ulcer disease
No	724	—	—							80	—	—							19	—	—
Yes	4	5.28	1.30, 20.0	0.013						0	0.00		0.985						1	9.80	0.51, 61.3	0.039
Mild liver disease
No	724	—	—							79	—	—							20	—	—
Yes	4	1.39	0.40, 3.70	0.554						1	3.28	0.17, 22.5	0.291						0	0.00		0.989
Diabetes without complications
No	628	—	—							72	—	—							18	—	—
Yes	100	1.63	1.29, 2.05	<0.001						8	1.39	0.60, 2.83	0.400						2	1.67	0.26, 5.95	0.497
Diabetes with complications
No	718	—	—							80	—	—							20	—	—
Yes	10	2.65	1.21, 5.38	0.010						0	0.00		0.984						0	0.00		0.989
Hemiplegia or paraplegia
No	725	—	—							79	—	—							20	—	—
Yes	3	0.56	0.14, 1.56	0.338						1	1.18	0.06, 6.20	0.872						0	0.00		0.991
Renal disease
No	692	—	—							73	—	—							15	—	—
Yes	36	1.22	0.84, 1.74	0.276						7	1.46	0.59, 3.10	0.361						5	3.97	1.27, 10.5	0.009
Cancer (any malignancy)
No	697	—	—							74	—	—							19	—	—
Yes	31	1.36	0.90, 1.98	0.131						6	2.47	0.91, 5.70	0.049						1	0.86	0.05, 4.23	0.881
Moderate or severe liver disease																			*
No	725	—	—							80	—	—
Yes	3	3.30	0.69, 12.5	0.092						0	0.00		0.981
Metastatic solid tumour
No	726	—	—							80	—	—							20	—	—
Yes	2	0.66	0.10, 2.25	0.570						0	0.00		0.983						0	0.00		0.988
1 OR = Odds Ratio, CI = Confidence Interval
* no patients had moderate or severe liver disease
Table S9 Results of univariate and multivariate regression model predicting in-hospital mortality
	Delta									Omicron BA.1									Omicron BA.4/5
		Univariate log. reg.				Multivariate log. reg.					Univariate log. reg.				Multivariate log. reg.					Univariate log. reg.				Multivariate log. reg.
	Event N	OR1	95% CI1	p-value	Global p-value	Adjusted OR1	95% CI1	p-value	Global p-value	Event N	OR1	95% CI1	p-value	Global p-value	Adjusted OR1	95% CI1	p-value	Global p-value	Event N	OR1	95% CI1	p-value	global p-value	Adjusted OR1	95% CI1	p-value	Global p-value
Gender
Female	401	—	—			—	—			90	—	—			—	—			63	—	—			—	—
Male	512	1.06	0.92, 1.22	0.454		1.42	1.21, 1.66	<0.001		111	1.07	0.79, 1.46	0.664		1.36	0.97, 1.91	0.077		55	1.05	0.72, 1.54	0.797		1.41	0.94, 2.13	0.099
Age					<0.001				<0.001					<0.001				<0.001					<0.001				<0.001
0-17 years	0	0.00	0.00, 0.00	0.951		0.00	0.00, 0.00	0.951		0	0.00	0.00, 0.00	0.972		0.00	0.00, 0.00	0.972		0	0.00	0.00, 21.2	0.979		0.00	0.00, 15.8	0.978
18-64 years	122	—	—			—	—			16	—	—			—	—			2	—	—			—	—
65-79 years	365	5.00	4.04, 6.22	<0.001		4.96	3.98, 6.21	<0.001		62	3.15	1.82, 5.77	<0.001		3.05	1.75, 5.62	<0.001		23	4.33	1.26, 27.2	0.049		3.76	1.07, 23.8	0.078
80+ years	426	10.4	8.39, 13.0	<0.001		10.9	8.70, 13.8	<0.001		123	7.15	4.25, 12.8	<0.001		7.84	4.58, 14.3	<0.001		93	13.0	4.04, 79.7	<0.001		12.2	3.73, 75.6	<0.001
Charlson comorbidity index with original weights					<0.001				<0.001					<0.001				0.005					<0.001				<0.001
0 CCI	462	—	—			—	—			95	—	—			—	—			38	—	—			—	—
1 CCI	243	2.43	2.04, 2.89	<0.001		1.86	1.54, 2.24	<0.001		56	2.31	1.59, 3.35	<0.001		1.70	1.14, 2.53	0.008		44	3.29	2.08, 5.24	<0.001		2.35	1.46, 3.81	<0.001
2 CCI	114	2.80	2.20, 3.54	<0.001		1.81	1.40, 2.32	<0.001		29	1.97	1.22, 3.11	0.005		1.84	1.10, 3.00	0.017		19	2.90	1.58, 5.16	<0.001		2.79	1.48, 5.15	0.001
3+ CCI	94	3.60	2.75, 4.68	<0.001		2.16	1.62, 2.86	<0.001		21	2.42	1.37, 4.12	0.002		2.04	1.13, 3.60	0.015		17	3.09	1.64, 5.62	<0.001		2.70	1.39, 5.08	0.002
Charlson comorbidity index with revised weights by Quan et al.					<0.001									<0.001									<0.001
0 CCI	563	—	—							109	—	—							44	—	—
1 CCI	75	1.48	1.13, 1.92	0.003						12	0.94	0.47, 1.72	0.851						6	0.84	0.32, 1.88	0.701
2 CCI	196	4.12	3.38, 5.02	<0.001						62	3.40	2.34, 4.91	<0.001						52	5.93	3.82, 9.24	<0.001
3+ CCI	79	3.89	2.90, 5.19	<0.001						18	2.14	1.18, 3.74	0.009						16	3.03	1.60, 5.51	<0.001
Vaccination					0.056									0.499									0.203
Non-vaccinated	614	—	—							120	—	—							52	—	—
Partially vaccinated	14	1.12	0.60, 1.95	0.695						8	1.93	0.78, 4.37	0.129						2	3.70	0.50, 19.5	0.136
Completely vaccinated	282	1.24	1.06, 1.45	0.006						47	0.94	0.64, 1.35	0.729						17	0.70	0.39, 1.23	0.230
Vaccinated with additional dose/doses	3	1.24	0.28, 3.86	0.737						26	0.99	0.61, 1.56	0.977						47	0.76	0.50, 1.16	0.200
Time since last vaccination (days) if vacc. completely or w. add. dose/-s					<0.001				<0.001					0.905				0.009					0.238				<0.001
Non-vaccinated or partially vaccinated	628	—	—			—	—			128	—	—			—	—			54	—	—			—	—
14 - 180 days since last vaccination	113	0.97	0.77, 1.20	0.759		0.74	0.58, 0.93	0.011		44	0.88	0.60, 1.27	0.494		0.56	0.37, 0.83	0.005		3	1.03	0.24, 3.11	0.964		0.64	0.14, 2.08	0.505
181-270 days since last vaccination	139	1.39	1.13, 1.70	0.002		0.55	0.44, 0.68	<0.001		17	1.05	0.58, 1.80	0.866		0.92	0.50, 1.65	0.796		22	0.89	0.51, 1.48	0.650		0.49	0.27, 0.85	0.013
271+ days since last vaccination	33	2.64	1.71, 4.01	<0.001		1.02	0.64, 1.60	0.948		12	0.97	0.48, 1.80	0.927		0.47	0.23, 0.89	0.028		39	0.64	0.42, 0.99	0.047		0.38	0.24, 0.60	0.013
Reinfection
Primary infection	912	—	—			—	—			197	—	—			—	—			109	—	—			—	—
Reinfection	1	0.22	0.01, 1.04	0.136		0.29	0.02, 1.57	0.249		4	0.46	0.14, 1.15	0.141		0.44	0.13, 1.15	0.130		9	0.54	0.25, 1.03	0.086		0.63	0.28, 1.27	0.229
Time since previous positive result (in days)	1	1.01	0.97, 1.08	0.699						4	1.00	0.99, 1.02	0.689						9	1.00	1.00, 1.01	0.092
Time since last infection (days), if infected before					0.122									0.242									0.021
Never infected before	912	—	—							197	—	—							109	—	—
45 (90) - 270 days since last infection	0	0.00		0.956						0	0.00		0.982						1	0.14	0.01, 0.64	0.051
270+ days since last infection	1	0.30	0.02, 1.44	0.236						4	0.47	0.14, 1.19	0.156						8	0.85	0.37, 1.70	0.667
Myocardial infarction
No	874	—	—							194	—	—							116	—	—
Yes	39	3.90	2.55, 5.93	<0.001						7	3.28	1.18, 8.65	0.017						2	1.25	0.19, 4.53	0.774
Congestive heart failure
No	710	—	—							140	—	—							63	—	—
Yes	203	5.33	4.35, 6.54	<0.001						61	3.49	2.42, 5.02	<0.001						55	5.61	3.74, 8.41	<0.001
Peripheral vascular disease
No	902	—	—							200	—	—							116	—	—
Yes	11	1.50	0.73, 2.86	0.238						1	0.41	0.02, 2.14	0.398						2	1.16	0.18, 4.18	0.844
Cerebrovascular disease
No	853	—	—							180	—	—							106	—	—
Yes	60	2.79	2.01, 3.84	<0.001						21	3.58	1.97, 6.39	<0.001						12	2.16	1.07, 4.05	0.022
Dementia
No	900	—	—							195	—	—							113	—	—
Yes	13	2.75	1.36, 5.34	0.003						6	2.54	0.87, 6.76	0.070						5	4.08	1.27, 11.4	0.010
Chronic pulmonary disease
No	852	—	—							185	—	—							109	—	—
Yes	61	1.04	0.78, 1.38	0.764						16	0.99	0.54, 1.69	0.965						9	0.73	0.34, 1.41	0.387
Rheumatoid disease
No	909	—	—							199	—	—							116	—	—
Yes	4	0.47	0.14, 1.15	0.145						2	0.91	0.14, 3.50	0.908						2	2.19	0.33, 8.87	0.325
Peptic ulcer disease
No	910	—	—							201	—	—							117	—	—
Yes	3	2.52	0.53, 9.58	0.191						0	0.00		0.975						1	1.45	0.08, 8.60	0.731
Mild liver disease
No	911	—	—							199	—	—							117	—	—
Yes	2	0.48	0.08, 1.63	0.320						2	3.07	0.40, 18.6	0.221						1	1.45	0.08, 8.60	0.731
Diabetes without complications
No	820	—	—							184	—	—							111	—	—
Yes	93	1.09	0.86, 1.38	0.456						17	1.16	0.64, 1.97	0.608						7	0.93	0.38, 1.95	0.862
Diabetes with complications
No	905	—	—							200	—	—							117	—	—
Yes	8	1.50	0.63, 3.16	0.318						1	1.14	0.06, 7.78	0.905						1	1.45	0.08, 8.60	0.731
Hemiplegia or paraplegia
No	902	—	—							199	—	—							118	—	—
Yes	11	2.07	0.98, 4.07	0.044						2	0.91	0.14, 3.50	0.908						0	0.00		0.976
Renal disease
No	843	—	—							185	—	—							106	—	—
Yes	70	2.29	1.70, 3.05	<0.001						16	1.36	0.74, 2.37	0.299						12	1.34	0.67, 2.45	0.373
Cancer (any malignancy)
No	867	—	—							194	—	—							109	—	—
Yes	46	1.73	1.22, 2.41	0.002						7	1.00	0.40, 2.17	>0.999						9	1.40	0.63, 2.78	0.364
Moderate or severe liver disease																			*
No	910	—	—							199	—	—
Yes	3	2.52	0.53, 9.58	0.191						2	9.23	0.88, 199	0.070
Metastatic solid tumour
No	901	—	—							200	—	—							117	—	—
Yes	12	6.11	2.63, 14.5	<0.001						1	0.91	0.05, 5.71	0.935						1	1.24	0.07, 7.07	0.839
1 OR = Odds Ratio, CI = Confidence Interval
* no patients had moderate or severe liver disease

## Sheet: d
Severity of variants (ref. Delta)
Table 10 Adjusted odds ratios from logistic regression for noninvasive ventilatory support in CAC hospitalized patient, Omicron BA.1 and BA.4/5 variants compared to Delta variant
	OR1	95% CI1	p-value	Global p-value
Variants				<0.001
Delta	—	—
Omicron BA.1	0.82	0.68, 0.98	0.029
Omicron BA.4/5	0.40	0.31, 0.53	<0.001
Gender
Female	—	—
Male	1.06	0.94, 1.19	0.363
Age				<0.001
18-64 years	—	—
0-17 years	0.10	0.04, 0.20	<0.001
65-79 years	0.78	0.68, 0.90	<0.001
80+ years	0.68	0.58, 0.81	<0.001
Charlson comorbidity index with original weights				<0.001
0 CCI	—	—
1 CCI	1.72	1.48, 2.00	<0.001
2 CCI	1.67	1.35, 2.06	<0.001
3+ CCI	2.84	2.27, 3.54	<0.001
Time since last vaccination (days) if vacc. completely or w. add. dose/-s				0.449
Non-vaccinated or partially vaccinated	—	—
14 - 180 days since last vaccination	0.92	0.77, 1.09	0.330
181-270 days since last vaccination	0.97	0.80, 1.17	0.731
271+ days since last vaccination	0.80	0.58, 1.09	0.169
Reinfection
Primary infection	—	—
Reinfection	0.73	0.43, 1.17	0.209
1 OR = Odds Ratio, CI = Confidence Interval
Table 11 Adjusted odds ratios from logistic regression for ICU in CAC hospitalized patient, Omicron BA.1 and BA.4/5 variants compared to Delta variant
	OR1	95% CI1	p-value	Global p-value
Variants				<0.001
Delta	—	—
Omicron BA.1	0.67	0.54, 0.84	<0.001
Omicron BA.4/5	0.22	0.14, 0.34	<0.001
Gender
Female	—	—
Male	1.38	1.20, 1.59	<0.001
Age				<0.001
18-64 years	—	—
0-17 years	0.16	0.07, 0.33	<0.001
65-79 years	1.33	1.15, 1.55	<0.001
80+ years	0.11	0.08, 0.15	<0.001
Charlson comorbidity index with original weights				<0.001
0 CCI	—	—
1 CCI	2.17	1.82, 2.57	<0.001
2 CCI	2.40	1.88, 3.06	<0.001
3+ CCI	1.98	1.47, 2.65	<0.001
Time since last vaccination (days) if vacc. completely or w. add. dose/-s				<0.001
Non-vaccinated or partially vaccinated	—	—
14 - 180 days since last vaccination	0.67	0.54, 0.81	<0.001
181-270 days since last vaccination	0.43	0.32, 0.56	<0.001
271+ days since last vaccination	0.69	0.41, 1.11	0.137
Reinfection
Primary infection	—	—
Reinfection	0.55	0.24, 1.09	0.113
1 OR = Odds Ratio, CI = Confidence Interval
Table 12 Adjusted odds ratios from logistic regression for mechanical ventilation in CAC hospitalized patient, Omicron BA.1 and BA.4/5 variants compared to Delta variant
	OR1	95% CI1	p-value	Global p-value
Variants				<0.001
Delta	—	—
Omicron BA.1	0.60	0.46, 0.77	<0.001
Omicron BA.4/5	0.23	0.13, 0.37	<0.001
Gender
Female	—	—
Male	1.44	1.23, 1.69	<0.001
Age				<0.001
18-64 years	—	—
0-17 years	0.13	0.04, 0.30	<0.001
65-79 years	1.57	1.33, 1.84	<0.001
80+ years	0.11	0.07, 0.16	<0.001
Charlson comorbidity index with original weights				<0.001
0 CCI	—	—
1 CCI	1.96	1.62, 2.37	<0.001
2 CCI	2.55	1.96, 3.30	<0.001
3+ CCI	1.79	1.27, 2.47	<0.001
Time since last vaccination (days) if vacc. completely or w. add. dose/-s				<0.001
Non-vaccinated or partially vaccinated	—	—
14 - 180 days since last vaccination	0.53	0.42, 0.67	<0.001
181-270 days since last vaccination	0.40	0.29, 0.54	<0.001
271+ days since last vaccination	0.40	0.21, 0.74	0.005
Reinfection
Primary infection	—	—
Reinfection	0.69	0.29, 1.43	0.364
1 OR = Odds Ratio, CI = Confidence Interval
Table 13 Adjusted odds ratios from logistic regression for in-hospital mortality in CAC hospitalized patient, Omicron BA.1 and BA.4/5 variants compared to Delta variant
	OR1	95% CI1	p-value	Global p-value
Variants				<0.001
Delta	—	—
Omicron BA.1	0.83	0.69, 1.00	0.047
Omicron BA.4/5	0.42	0.32, 0.53	<0.001
Gender
Female	—	—
Male	1.40	1.22, 1.60	<0.001
Age				<0.001
18-64 years	—	—
0-17 years	0.00	0.00, 0.00	0.946
65-79 years	4.62	3.77, 5.68	<0.001
80+ years	10.8	8.81, 13.4	<0.001
Charlson comorbidity index with original weights				<0.001
0 CCI	—	—
1 CCI	1.88	1.60, 2.20	<0.001
2 CCI	1.88	1.52, 2.32	<0.001
3+ CCI	2.19	1.73, 2.77	<0.001
Time since last vaccination (days) if vacc. completely or w. add. dose/-s				<0.001
Non-vaccinated or partially vaccinated	—	—
14 - 180 days since last vaccination	0.68	0.55, 0.82	<0.001
181-270 days since last vaccination	0.57	0.47, 0.69	<0.001
271+ days since last vaccination	0.56	0.42, 0.75	<0.001
Reinfection
Primary infection	—	—
Reinfection	0.54	0.29, 0.93	0.037
1 OR = Odds Ratio, CI = Confidence Interval
